# Supplementary material for: Antibiotic-mediated changes in the fecal microbiome of broiler chickens define the incidence of antibiotic resistance genes
Source: Microbiome. 2018 Feb 13;6:34. doi: 10.1186/s40168-018-0419-2 (PMC5811963; doi:10.1186/s40168-018-0419-2)
Supplement: Supplementary file 2 — Table S1. Information on sequencing depth of 16S rRNA genes. Table S2. Information on assembly, contigs, and ORFs. Table S3. Relative abundance of ARG types. Table S4. Relative abundance of ARG subtypes and their significance in different groups. Table S5. Changes in taxonomic phyla over time in different samples (%). Table S6. Changes in taxonomic genera over time in the therapeutic dose group and in the control group (%). Table S7. Average percentages of bacterial hosts carrying antibiotic resistance genes (%). Table S8. Variations of predominant ARGs carried by bacterial hosts over time in the therapeutic group. Table S9. Details of bacterial hosts and their harboring ARGs in the control group and in the therapeutic dose group on T5. Table S10. Changes in predominant bacterial hosts carrying ARGs in the therapeutic group. (XLSX 120 kb) [file 40168_2018_419_MOESM2_ESM.xlsx]

## Sheet: Contents
					Supporting Information-Tables
						Contents
				Table S1. Information on sequencing depth of 16S rRNA genes.
				Table S2. Information on assembly, contigs and ORFs.
				Table S3. Relative abundance of ARG types.
				Table S4. Relative abundance of ARG subtypes and their significance in different groups.
				Table S5. Changes in taxonomic phyla over time in different samples (%).
				Table S6. Changes in taxonomic genera over time in the therapeutic dose group and in the control group (%) .
				Table S7. Average percentages of bacterial hosts carrying antibiotic resistance genes (%).
				Table S8. Variations of predominant ARGs carried by bacterial hosts over time in the therapeutic group.
				Table S9. Details of bacterial hosts and their harboring ARGs in the control group and in the therapeutic dose group on T5.
				Table S10. Changes in predominant bacterial hosts carrying ARGs in the therapeutic group.

## Sheet: Table S1
					Table S1. Information on sequencing depth of 16S rRNA genes.
					Sample ID	Total read bases (bp)	Total reads	merged reads	clean reads
					T0-C1	35542578	118120	59063	39279
					T0-C2	25553389	84924	42468	30980
					T0-C3	41303866	137268	68637	36053
					T0-L1	48266466	160402	80201	40061
					T0-L2	59187729	196696	98352	47748
					T0-L3	25312388	84122	42067	27469
					T0-T1	42544150	141392	70701	36970
					T0-T2	48185153	160136	80071	40621
					T0-T3	41756849	138772	69387	37140
					T5-C1	41154451	136774	68390	31879
					T5-C2	26186911	87028	43515	30396
					T5-C3	39619747	131672	65839	34225
					T5-L1	37320586	124034	62021	34716
					T5-L2	23390260	77732	38867	30264
					T5-L3	17417375	57888	28945	26768
					T5-T1	52424295	174242	87131	37437
					T5-T2	51324927	170584	85298	37795
					T5-T3	35299413	117316	58658	37191
					ST10-C1	38705465	128636	64323	36498
					ST10-C2	46356306	154062	77032	33882
					ST10-C3	39782911	132216	66108	30806
					ST10-L1	40481660	134534	67267	18888
					ST10-L2	42298845	140576	70291	26296
					ST10-L3	29340831	97510	48758	24968
					ST10-T1	53445851	177622	88815	41711
					ST10-T2	29590185	98344	49179	27396
					ST10-T3	28212468	93760	46881	30419
					ST20-C1	33461934	111206	55603	30252
					ST20-C2	36692751	121944	60972	28985
					ST20-C3	38249804	127118	63561	33885
					ST20-L1	38766663	128842	64423	33813
					ST20-L2	31901309	106020	53010	37286
					ST20-L3	39121448	130018	65009	32112
					ST20-T1	35324090	117398	58700	34761
					ST20-T2	20103857	66816	33408	23240
					ST20-T3	40020964	133012	66509	30230
					average	37601330	124965	62485	33123

## Sheet: Table S2
		Table S2. Information on assembly, contigs and ORFs.
		Assembled	Sample ID	contigs		ORFs		ARG-like ORFs	ARG-carrying contigs
		Sample ID
				#	L	#	L	#	#
		T0-C	T0-C1,T0-C2, T0-C3	102646	1535	216487	650	383	318
		T0-L	T0-L1, T0-L2, T0-L3	84858	1591	186576	640	443	358
		T0-T	T0-T1, T0-T2, T0-T3	71391	1604	156452	647	349	289
		T5-C	T5-C1, T5-C2, T5-C3	95139	1610	212935	633	406	329
		T5-L	T5-L1, T5-L2, T5-L3	129788	1658	298933	631	371	309
		T5-T	T5-T1, T5-T2, T5-T3	239740	1723	563936	643	349	278
		ST10-C	ST10-C1, ST10-C2, ST10-C3	194307	1757	464727	646	476	387
		ST10-L	ST10-L1, ST10-L2, ST10-L3	162088	1694	377637	640	488	407
		ST10-T	ST10-T1, ST10-T2, ST10-T3	170810	1703	396164	651	462	388
		ST20-C	ST20-C1, ST20-C2, ST20-C3	144494	1754	339759	661	600	507
		ST20-L	ST20-L1, ST20-L2, ST20-L3	171299	1732	400103	658	485	414
		ST20-T	ST20-T1, ST20-T2, ST20-T3	211249	1698	492164	645	545	459
		average	-	148151	1690	342156	646	446	370
		total	-	1777809	-	4105873	-	4812	4443
		Note: #, numbers, L, mean length of three samples belong to one assembled sample.

## Sheet: Table S3
Table S3. Relative abundance of ARG types.
Groups	Samples	ARGs
		multidrug	unclassified	aminoglycoside	tetracycline	sulfonamide	beta-lactam	chloramphenicol	polymyxin	macrolide-lincosamide-streptogramin	kasugamycin	bacitracin	fosmidomycin	trimethoprim	quinolone	rifamycin	vancomycin	fosfomycin	bleomycin	tetracenomycin_C	puromycin	carbomycin	fusaric-acid	fusidic-acid	spectinomycin	Total	Average
C	T0-C1	2.32711	0.629858	0.530023	0.161615	0.171255	0.210847	0.190829	0.100349	0.106995	0.103369	0.0892653	0.0833827	0.0438257	0.0282623	0.0106585	0.00249149	0.00213518	0	0	0	0	0	0	0	4.79227	5.12853
	T0-C2	2.51065	0.591425	0.54738	0.264787	0.234451	0.192302	0.224919	0.0798042	0.12505	0.112014	0.0860406	0.0900328	0.0344383	0.0180017	0.0103427	0.00266521	0.000654598	2.25146e-05	0	0	0	0	0	0	5.12498
	T0-C3	2.56913	0.599689	0.589255	0.289357	0.264605	0.204876	0.246978	0.0886744	0.128822	0.120632	0.0910519	0.094351	0.0331378	0.0197388	0.00982239	0.00233535	0.00149416	0	5.17444e-06	0	0	0	0	0	5.35395
	T5-C1	2.77783	0.799072	0.604909	0.202146	0.216577	0.240504	0.21481	0.124942	0.131738	0.117258	0.110585	0.103379	0.050405	0.0329576	0.0200416	0.00426916	0.00270452	0	0	0	0	0	0	0	5.75413
	T5-C2	2.69556	0.722889	0.4946	0.297036	0.224522	0.222971	0.175902	0.102947	0.126198	0.118167	0.105991	0.104634	0.0469764	0.0262286	0.00968953	0.00240546	0.00270724	0	0	0	0	0	0	0	5.47943
	T5-C3	2.73051	0.753828	0.53562	0.239848	0.22584	0.228105	0.193042	0.110615	0.128147	0.120088	0.106151	0.105035	0.0435311	0.0300033	0.0148871	0.00230461	0.00265156	0	0	0	0	0	0	0	5.57021
	ST10-C1	2.26709	0.644357	0.406889	0.215981	0.21903	0.179238	0.107117	0.115075	0.13054	0.0994223	0.0941543	0.0923926	0.0673931	0.04761	0.00149261	0.00524297	0.00363264	2.51711e-05	0	0	0	0	0	0	4.69669
	ST10-C2	1.84552	0.512596	0.506572	0.326903	0.236879	0.177962	0.137974	0.0771643	0.109752	0.0862971	0.0891332	0.0745922	0.0571077	0.0345908	0.00890778	0.00724708	0.00422942	0	0	0	0	0	0	0	4.29343
	ST10-C3	2.0545	0.583014	0.477537	0.264313	0.227325	0.182613	0.13155	0.0949119	0.118339	0.0908268	0.0910583	0.0817285	0.0650588	0.0402436	0.00598355	0.00603765	0.00383988	0	0	0	0	0	0	0	4.51888
	ST20-C1	2.25826	0.591252	0.436562	0.244669	0.236785	0.185533	0.128034	0.0975946	0.121077	0.093435	0.0928404	0.0849372	0.0649723	0.0379666	0.0057072	0.00352075	0.00302743	3.00718e-05	0	0	0	0	0	0	4.6862
	ST20-C2	2.72869	0.678893	0.550821	0.784228	0.228184	0.245946	0.105583	0.0951129	0.153729	0.114707	0.103336	0.101818	0.0759926	0.0486159	0.0120207	0.00334032	0.00228945	0	0	0	0	0	0	0	6.03331
	ST20-C3	2.44557	0.595711	0.496784	0.494036	0.243968	0.206153	0.118114	0.0889701	0.135583	0.108177	0.0948485	0.0922095	0.0658192	0.0387054	0.00838204	0.00272319	0.003054	2.67041e-05	0	0	0	0	0	0	5.23884
L	T0-L1	2.67366	0.682091	0.55145	0.240582	0.223706	0.218744	0.240401	0.139954	0.11379	0.113617	0.0931355	0.0963553	0.043914	0.0342353	0.0210958	0.00157584	0.00141625	0	0	0	0	0	0	0	5.48973	5.06709
	T0-L2	2.79659	0.69912	0.611768	0.264653	0.303191	0.208421	0.246168	0.106399	0.126017	0.12289	0.100009	0.103593	0.0425045	0.0370078	0.0167256	0.00254269	0.00142809	0	0	0	0	0	0	0	5.78902
	T0-L3	2.36425	0.643394	0.446592	0.165835	0.16846	0.211849	0.148153	0.103514	0.113185	0.103205	0.0859337	0.0879307	0.055414	0.0290801	0.00958511	0.00390357	0.00319483	1.99355e-05	4.94695e-06	0	0	0	0	0	4.74351
	T5-L1	2.42634	0.67423	0.643478	0.25251	0.240053	0.213302	0.26425	0.137857	0.117081	0.106759	0.0902695	0.0902489	0.0330138	0.0231455	0.015881	0.00517406	0.00280783	0	0	0	0	0	0	0	5.3364
	T5-L2	2.77431	0.851777	0.528725	0.355664	0.257499	0.242584	0.199371	0.110774	0.117635	0.114296	0.115215	0.104992	0.0588353	0.0392821	0.00890039	0.00310127	0.00225468	0	0	0	0	0	0	0	5.88521
	T5-L3	2.2137	0.655632	0.502458	0.312572	0.220271	0.215701	0.162779	0.0822887	0.126933	0.0961226	0.092535	0.0884171	0.063257	0.0351989	0.011837	0.00924619	0.0047694	0	0	0	0	0	0	0	4.89372
	ST10-L1	1.72487	0.513711	0.472973	0.213915	0.238939	0.188399	0.129232	0.138432	0.0963875	0.0804048	0.0928287	0.0725331	0.0745209	0.0523792	0.0139148	0.00426655	0.00891189	0	0	0	0	0	0	0	4.11662
	ST10-L2	2.31225	0.659862	0.333805	0.406611	0.20043	0.183803	0.0892238	0.102137	0.116727	0.104046	0.0989338	0.0915119	0.0584797	0.0475958	0.00137786	0.00505855	0.00474999	0	0	0	0	0	0	0	4.81661
	ST10-L3	2.25637	0.677576	0.323478	0.251997	0.202667	0.170331	0.0770966	0.0807	0.10886	0.102409	0.0959369	0.0918069	0.0709513	0.0470003	0.00602117	0.00449195	0.00774123	0	0	0	0	0	0	0	4.57544
	ST20-L1	2.22171	0.570019	0.392738	0.78943	0.201082	0.14915	0.112348	0.540674	0.11694	0.0967462	0.086198	0.0839728	0.0394878	0.0306062	0.00363234	0.00542288	0.00269987	0	0	8.57681e-06	0	0	0	0	5.44287
	ST20-L2	2.454	0.65575	0.324968	0.393922	0.21844	0.169291	0.116458	0.135114	0.112262	0.102587	0.101145	0.0922526	0.0230834	0.0178737	0.00290235	0.00436518	0.00244968	0	0	0	0	0	0	0	4.92686
	ST20-L3	2.36798	0.625311	0.354121	0.392916	0.217008	0.153319	0.0903939	0.117756	0.107883	0.099042	0.0957059	0.0883825	0.0395183	0.0239892	0.00773479	0.00484959	0.00317736	0	0	0	0	0	0	0	4.78909
T	T0-T1	2.65361	0.67535	0.814883	0.233417	0.250253	0.267323	0.350572	0.0932055	0.122375	0.115006	0.0983951	0.0952558	0.0431528	0.0205276	0.018402	0.00284072	0.000440361	0	0	0	0	0	0	0	5.85501	5.0186
	T0-T2	2.5758	0.666256	0.591732	0.197481	0.228809	0.206542	0.234592	0.187195	0.104968	0.115225	0.0917452	0.089323	0.0314871	0.0339771	0.023161	0.00179878	0.00253233	0	0	0	0	0	0	0	5.38263
	T0-T3	2.90461	0.684245	0.628103	0.438854	0.274801	0.221464	0.238895	0.122077	0.142714	0.124654	0.096695	0.09827	0.0610939	0.0417102	0.0178905	0.00252609	0.000910129	0	0	0	0	0	0	0	6.09951
	T5-T1	1.83589	0.506338	0.654586	0.253429	0.217638	0.169346	0.247046	0.104975	0.119813	0.077295	0.0743445	0.0672626	0.0183751	0.00740918	0.00725163	0.0106571	0.00081907	0	0	0	0	0	0	0	4.37247
	T5-T2	1.85767	0.522412	0.643272	0.267485	0.250393	0.193245	0.217539	0.108534	0.115346	0.0810676	0.0815511	0.0731032	0.0181528	0.0286698	0.0221162	0.0137645	0.00366866	0	0	0	0	0	0	0	4.49799
	T5-T3	2.49221	0.686537	0.654903	0.722721	0.268916	0.215761	0.223575	0.157368	0.115085	0.10382	0.0982425	0.0909568	0.0393288	0.046816	0.0167129	0.00719471	0.00186971	0	0	0	0	0	0	0	5.94201
	ST10-T1	2.38392	0.611737	0.594378	0.24011	0.296053	0.227561	0.201545	0.221263	0.146171	0.110113	0.100678	0.0957293	0.0545528	0.0262529	0.00885735	0.00353903	0.00600073	0	0	0	0	0	0	0	5.32847
	ST10-T2	2.06262	0.518903	0.457834	0.250094	0.195931	0.172784	0.144136	0.158587	0.124573	0.0983698	0.089038	0.0858984	0.0299789	0.0194741	0.00324967	0.00676867	0.00288825	0.0011669	0	0	0	0	0	0	4.4223
	ST10-T3	2.10347	0.573966	0.596073	0.303629	0.21148	0.203764	0.20006	0.13453	0.119046	0.0964312	0.088617	0.0835959	0.04268	0.0316897	0.00881343	0.00634202	0.00426983	0	1.50957e-05	0	0	0	0	0	4.80848
	ST20-T1	1.83889	0.495388	0.46729	0.230004	0.180894	0.16583	0.142959	0.0961236	0.12395	0.0831346	0.0800081	0.073489	0.0331782	0.0185271	0.0015776	0.0104686	0.00343031	0	0	0	0	0	0	0	4.04514
	ST20-T2	2.17816	0.478817	0.402144	0.583083	0.197755	0.168479	0.0910577	0.125735	0.11946	0.0835912	0.157782	0.119892	0.0348777	0.0280272	0.00536706	0.00597743	0.00186697	0	0	0	0	0	0	0	4.78208
	ST20-T3	2.10935	0.525083	0.496604	0.325368	0.173474	0.185043	0.160667	0.255752	0.119886	0.0902273	0.091729	0.0818708	0.0365786	0.0200094	0.00738962	0.00679217	0.00129761	0	7.57423e-06	0	0	0	0	0	4.68713
Average		2.35535	0.626558	0.518481	0.329756	0.226877	0.199975	0.175094	0.131586	0.121196	0.102929	0.0958646	0.0904205	0.0470854	0.0317614	0.0105092	0.00492365	0.00300042	3.58694e-05	9.10869e-07	2.38245e-07	0	0	0	0	5.07141

## Sheet: Table S4
				Table S4. Relative abundance of ARG subtypes and their significance in different groups.
Groups	Samples	ARG subtypes
		aminoglycoside__aac(3)-II	aminoglycoside__aac(3)-IV	aminoglycoside__aadA	aminoglycoside__aadE	aminoglycoside__aph(3')-I	aminoglycoside__aph(3''')-III	aminoglycoside__aph(6)-I	bacitracin__bacA	beta-lactam__class C beta-lactamase	beta-lactam__TEM-1	beta-lactam__TEM-117	chloramphenicol__cat_chloramphenicol acetyltransferase	chloramphenicol__chloramphenicol exporter	chloramphenicol__cmlA	chloramphenicol__floR	fosmidomycin__rosA	fosmidomycin__rosB	kasugamycin__kasugamycin resistance protein ksgA	macrolide-lincosamide-streptogramin__macA	macrolide-lincosamide-streptogramin__macB	macrolide-lincosamide-streptogramin__mphA	multidrug__acrA	multidrug__acrB	multidrug__acrF	multidrug__bicyclomycin-multidrug_efflux_protein_bcr	multidrug__emrA	multidrug__emrB	multidrug__emrD	multidrug__emrE	multidrug__emrK	multidrug__mdfA	multidrug__mdtA	multidrug__mdtB	multidrug__mdtC	multidrug__mdtD	multidrug__mdtE	multidrug__mdtF	multidrug__mdtG	multidrug__mdtH	multidrug__mdtK	multidrug__mdtL	multidrug__mdtM	multidrug__mdtN	multidrug__mdtO	multidrug__mdtP	multidrug__mexE	multidrug__mexX	multidrug__multidrug_transporter
T0	T0-C	0.019±0.0028	0.024±0.0038	0.2±0.0058	0.0046±0.00056	0.17±0.0058	0.0044±0.00059	0.1±0.0044	0.089±0.0015	0.088±0.0047	0.0092±0.00041	0.017±0.00038	0.01±0.00083	0.048±0.0044	0.12±0.0082	0.036±0.0044	0.036±0.00045	0.054±0.0029	0.11±0.005	0.012±0.00017	0.078±0.0022	0.026±0.005	0.092±0.002	0.2±0.0026	0.024±0.0016	0.067±0.0023	0.098±0.005	0.092±0.0037	0.098±0.011	0.029±0.0029	0.034±0.0021	0.055±0.0014	0.085±0.0049	0.098±0.0092	0.086±0.0075	0.086±0.0041	0.12±0.0034	0.11±0.0023	0.07±0.00044	0.074±0.0036	0.056±0.00055	0.1±0.002	0.078±0.0031	0.1±0.0095	0.11±0.0027	0.11±0.0055	0.019±0.00057	0.11±0.0016	0.014±0.0002
	T0-L	0.012±0.0051	0.024±0.0064	0.19±0.022	0.0053±0.0029	0.17±0.026	0.0039±0.0022	0.1±0.016	0.093±0.0041	0.095±0.0054	0.011±0.0011	0.019±0.0021	0.0069±0.00068	0.047±0.0069	0.11±0.022	0.037±0.0042	0.039±0.0018	0.057±0.0029	0.11±0.0057	0.013±0.00044	0.083±0.0044	0.018±0.0027	0.096±0.0019	0.21±0.0042	0.025±0.003	0.073±0.0038	0.1±0.0054	0.097±0.0038	0.11±0.0077	0.038±0.0034	0.046±0.0027	0.063±0.0034	0.089±0.0059	0.098±0.0073	0.088±0.0065	0.087±0.0067	0.13±0.0074	0.12±0.0084	0.074±0.0037	0.077±0.0034	0.06±0.0014	0.11±0.0038	0.084±0.0058	0.11±0.012	0.11±0.0084	0.11±0.01	0.018±0.00082	0.11±0.0038	0.013±0.00075
	T0-T	0.0091±0.0029	0.036±0.0063	0.25±0.026	0.0039±0.00087	0.21±0.025	0.0033±0.00062	0.12±0.013	0.096±0.002	0.1±0.0021	0.011±0.0016	0.02±0.0026	0.0078±0.0022	0.059±0.01	0.16±0.019	0.045±0.0079	0.039±0.00023	0.056±0.0026	0.12±0.0032	0.014±0.0005	0.085±0.0034	0.022±0.008	0.098±0.0041	0.21±0.0054	0.022±0.0011	0.073±0.00076	0.1±0.0035	0.099±0.0037	0.11±0.0096	0.037±0.0027	0.046±0.00047	0.064±0.0023	0.095±0.0065	0.1±0.0089	0.094±0.0072	0.096±0.0058	0.13±0.0066	0.12±0.0048	0.076±0.0012	0.078±0.0042	0.062±0.0016	0.11±0.0031	0.088±0.0029	0.12±0.0098	0.12±0.0074	0.12±0.0081	0.019±0.00036	0.11±0.002	0.012±0.00058
T5	T5-C	0.023±0.0031	0.02±0.0031	0.2±0.014	0.0091±0.0034	0.17±0.0088	0.0076±0.0027	0.091±0.0015	0.11±0.0015	0.11±0.0034	0.011±0.00013	0.017±0.000043	0.015±0.0012	0.039±0.0011	0.11±0.0083	0.028±0.00074	0.046±0.00029	0.059±0.00076	0.12±0.00083 a	0.013±0.00016 a	0.089±0.0012	0.016±0.0019	0.092±0.002	0.21±0.00024	0.028±0.00047	0.087±0.00089 a	0.11±0.00092	0.1±0.00029	0.11±0.00065	0.054±0.0021	0.058±0.0038	0.069±0.0017	0.096±0.00095 a	0.099±0.0018	0.092±0.00053 a	0.09±0.00068	0.12±0.0015	0.11±0.0019	0.083±0.0016	0.083±0.00094	0.073±0.00085 a	0.11±0.0023	0.095±0.0025	0.11±0.0012	0.11±0.0019	0.11±0.0022	0.018±0.00024	0.11±0.0012	0.018±0.00065
	T5-L	0.017±0.0069	0.01±0.0035	0.19±0.019	0.022±0.0094	0.18±0.018	0.014±0.0054	0.098±0.015	0.099±0.008	0.1±0.011	0.01±0.0016	0.017±0.0025	0.019±0.0036	0.047±0.0078	0.1±0.02	0.034±0.0058	0.042±0.0029	0.053±0.0025	0.11±0.0053 ab	0.011±0.00047 ab	0.079±0.0046	0.012±0.0018	0.082±0.0014	0.18±0.0088	0.025±0.0017	0.076±0.0043 ab	0.095±0.0052	0.092±0.0058	0.1±0.0041	0.055±0.012	0.056±0.009	0.062±0.0046	0.082±0.0037 ab	0.084±0.0038	0.08±0.003 ab	0.073±0.005	0.11±0.01	0.1±0.0096	0.073±0.003	0.071±0.004	0.063±0.0044 ab	0.11±0.0091	0.083±0.0073	0.1±0.0097	0.098±0.01	0.11±0.011	0.018±0.0015	0.1±0.0063	0.016±0.0016
	T5-T	0.012±0.0039	0.0057±0.0019	0.19±0.008	0.057±0.012	0.22±0.009	0.035±0.0068	0.11±0.009	0.084±0.0072	0.087±0.0088	0.0085±0.0011	0.013±0.0017	0.032±0.0075	0.048±0.0033	0.11±0.0084	0.034±0.00081	0.034±0.0031	0.043±0.004	0.087±0.0083 b	0.0091±0.0012 b	0.067±0.0065	0.01±0.0022	0.068±0.011	0.16±0.019	0.018±0.002	0.061±0.0055 b	0.08±0.0072	0.077±0.0074	0.087±0.007	0.035±0.0026	0.043±0.0065	0.052±0.0076	0.068±0.0067 b	0.072±0.0077	0.066±0.0058 b	0.067±0.008	0.097±0.012	0.091±0.01	0.061±0.0063	0.06±0.006	0.05±0.0045 b	0.089±0.0069	0.067±0.011	0.09±0.01	0.084±0.013	0.093±0.01	0.017±0.0012	0.081±0.009	0.014±0.002
ST10	ST10-C	0.036±0.0015	0.0064±0.0021	0.13±0.0032	0.031±0.0013	0.14±0.011	0.023±0.0005	0.074±0.0083	0.091±0.0015	0.075±0.0076	0.0099±0.00024	0.017±0.00038	0.029±0.0018	0.025±0.0033	0.051±0.006	0.016±0.0015	0.037±0.0023	0.046±0.0029	0.092±0.0038	0.0091±0.00081	0.067±0.0036	0.022±0.002	0.075±0.00054	0.16±0.0058	0.029±0.00042	0.066±0.0034	0.083±0.0039	0.078±0.0037	0.092±0.0056	0.039±0.0095	0.032±0.0027	0.047±0.0015	0.07±0.0048	0.076±0.0035	0.07±0.0039	0.062±0.0046	0.083±0.0071	0.076±0.0076	0.061±0.004	0.061±0.0033	0.053±0.0036	0.086±0.007	0.06±0.0038	0.078±0.0072	0.067±0.0058	0.08±0.0076	0.018±0.00092 ab	0.083±0.0047	0.023±0.0009
	ST10-L	0.036±0.0087	0.0079±0.0035	0.11±0.013	0.021±0.0019	0.12±0.019	0.013±0.0018	0.059±0.011	0.096±0.0017	0.067±0.011	0.0089±0.00094	0.015±0.0019	0.019±0.0028	0.02±0.005	0.041±0.0072	0.014±0.0039	0.038±0.0029	0.048±0.0035	0.096±0.0076	0.0095±0.00096	0.071±0.0049	0.012±0.0014	0.084±0.0042	0.17±0.0098	0.039±0.0034	0.069±0.005	0.086±0.0064	0.083±0.0079	0.095±0.0074	0.03±0.0072	0.033±0.0063	0.055±0.0053	0.071±0.0064	0.08±0.006	0.074±0.0059	0.061±0.0076	0.077±0.012	0.069±0.013	0.066±0.0045	0.066±0.0052	0.059±0.0051	0.084±0.01	0.065±0.0077	0.07±0.012	0.062±0.012	0.07±0.012	0.014±0.002 b	0.089±0.0076	0.019±0.0017
	ST10-T	0.039±0.012	0.0053±0.0017	0.14±0.016	0.026±0.0065	0.19±0.016	0.019±0.0048	0.11±0.011	0.093±0.004	0.077±0.0028	0.013±0.0012	0.021±0.0018	0.033±0.0026	0.039±0.0065	0.077±0.012	0.026±0.0045	0.037±0.0015	0.051±0.0022	0.1±0.0043	0.0096±0.00027	0.073±0.0026	0.032±0.0083	0.079±0.0063	0.18±0.01	0.027±0.0022	0.071±0.0029	0.092±0.0048	0.089±0.0042	0.099±0.0061	0.024±0.0018	0.027±0.002	0.046±0.0036	0.079±0.004	0.085±0.0063	0.079±0.0055	0.072±0.0034	0.091±0.0032	0.083±0.0016	0.066±0.0016	0.068±0.0021	0.058±0.0018	0.096±0.0042	0.05±0.0027	0.087±0.004	0.068±0.003	0.09±0.0033	0.023±0.0011 a	0.087±0.0033	0.027±0.0022
ST20	ST20-C	0.036±0.0041	0.015±0.0058	0.14±0.0052	0.012±0.0018 b	0.16±0.014	0.0092±0.0012 b	0.095±0.011	0.097±0.0033	0.091±0.0051	0.017±0.0032 a	0.029±0.0061 a	0.024±0.002	0.023±0.0044	0.049±0.0013	0.017±0.0015	0.038±0.0017	0.055±0.0034	0.11±0.0063	0.011±0.00047	0.079±0.0047	0.037±0.0058	0.088±0.01	0.2±0.018	0.021±0.00034	0.074±0.0047	0.097±0.0052	0.092±0.0049	0.11±0.0041	0.024±0.0097	0.035±0.0023	0.051±0.0015	0.091±0.0072	0.099±0.0082	0.09±0.0068	0.086±0.0087	0.11±0.0062	0.1±0.0051	0.07±0.0047	0.075±0.0048	0.065±0.0042	0.11±0.0056	0.07±0.0032	0.11±0.0086	0.091±0.0069	0.11±0.0073	0.024±0.0016	0.092±0.0029	0.029±0.00098
	ST20-L	0.018±0.0029	0.011±0.008	0.081±0.014	0.019±0.00017 ab	0.12±0.021	0.015±0.00024 ab	0.074±0.018	0.094±0.0044	0.08±0.0065	0.0073±0.0006 b	0.013±0.0014 b	0.015±0.0029	0.027±0.0067	0.038±0.0075	0.02±0.005	0.037±0.0013	0.051±0.0011	0.099±0.0017	0.01±0.000033	0.076±0.0012	0.0097±0.00077	0.086±0.0037	0.18±0.0011	0.026±0.0018	0.069±0.002	0.09±0.0011	0.088±0.0025	0.11±0.0035	0.035±0.0084	0.039±0.0027	0.057±0.0018	0.085±0.0011	0.093±0.00044	0.084±0.0011	0.077±0.0011	0.099±0.0039	0.09±0.0055	0.067±0.0027	0.073±0.0014	0.059±0.0025	0.097±0.0051	0.079±0.0028	0.097±0.005	0.091±0.0026	0.1±0.0045	0.016±0.0019	0.094±0.0024	0.019±0.0029
	ST20-T	0.022±0.0039	0.006±0.0042	0.1±0.016	0.033±0.0087 a	0.16±0.0073	0.029±0.0061 a	0.091±0.0033	0.11±0.024	0.077±0.003	0.011±0.00049 ab	0.018±0.00078 ab	0.032±0.0063	0.025±0.0033	0.052±0.013	0.018±0.0023	0.039±0.0065	0.053±0.0078	0.086±0.0023	0.0092±0.00067	0.069±0.0059	0.023±0.005	0.069±0.0011	0.17±0.0075	0.021±0.00095	0.069±0.0078	0.077±0.0065	0.077±0.0032	0.11±0.012	0.018±0.0057	0.024±0.00044	0.041±0.0049	0.07±0.0042	0.076±0.006	0.072±0.0049	0.069±0.0061	0.09±0.007	0.081±0.0045	0.056±0.0026	0.067±0.0086	0.054±0.0027	0.098±0.0082	0.057±0.0086	0.088±0.0064	0.071±0.0065	0.088±0.0066	0.021±0.0019	0.073±0.0038	0.027±0.0022
	Note: Values are shown as means±standard errors. Significances of abundance of ARG subtypes between groups are marked by different lower case letters in red (P<0.05).
[truncated: 17 more columns]

## Sheet: Table S5
			Table S5. Changes in taxonomic phyla over time in different samples (%).
			Groups	Samples	phyla
					Proteobacteria	Firmicutes	Bacteroidetes	Unassigned	Actinobacteria	Acidobacteria	Chloroflexi	Verrucomicrobia	Planctomycetes	Others
			C	T0-C1	84.8317	7.41978	1.94104	1.97235	1.45578	1.14271	0.662666	0.0834855	0.0730498	0.417428
				T0-C2	83.9025	8.64495	1.5951	1.71016	1.52189	1.32838	0.69557	0.130746	0.162125	0.308561
				T0-C3	84.318	8.49917	1.591	1.73093	1.32152	1.24896	0.66335	0.0932836	0.15029	0.383499
				T5-C1	73.6856	16.9495	3.82093	1.82197	1.22332	1.26497	0.661114	0.104112	0.0937012	0.374805
				T5-C2	80.5482	11.7515	1.87418	1.96293	1.41999	1.25816	0.589924	0.120073	0.0887497	0.386322
				T5-C3	79.2756	12.8476	2.17437	1.94439	1.29626	1.17604	0.69517	0.125444	0.109764	0.355425
				ST10-C1	80.3056	11.3987	2.3732	2.01617	1.39137	1.33886	0.609052	0.0682558	0.0787567	0.420036
				ST10-C2	83.6555	8.58755	2.05809	1.88571	1.3738	1.18053	0.67384	0.0835771	0.0783535	0.423109
				ST10-C3	81.684	10.2952	2.44248	1.91197	1.1976	1.19235	0.598802	0.0998004	0.152327	0.425465
				ST20-C1	81.9757	10.3863	2.30866	1.60716	1.2093	1.21453	0.649147	0.115171	0.125641	0.408334
				ST20-C2	85.3074	7.39034	2.05086	1.62101	1.31545	1.1549	0.595577	0.119115	0.0517893	0.393599
				ST20-C3	81.8485	10.1659	2.26372	1.81515	1.30398	1.28834	0.714584	0.151262	0.0991029	0.349468
			L	T0-L1	86.9681	6.34635	1.31552	1.57246	1.22302	1.32066	0.693731	0.118191	0.107914	0.334018
				T0-L2	87.7934	5.77172	1.32636	1.62168	1.20201	0.984405	0.611367	0.134708	0.0569919	0.497384
				T0-L3	83.3089	8.9211	1.59586	1.92026	1.43889	1.39703	0.847635	0.120343	0.0732524	0.376727
				T5-L1	76.4999	14.7184	2.72952	2.22036	1.33851	1.21253	0.645635	0.11548	0.104981	0.414676
				T5-L2	76.2126	13.3755	4.62576	1.92871	1.33285	1.11332	0.7788	0.141125	0.120217	0.371106
				T5-L3	81.1739	10.6591	1.88103	2.19717	1.43316	1.35413	0.72185	0.100111	0.121187	0.358291
				ST10-L1	78.056	12.9599	3.36704	1.88469	1.37646	1.06941	0.677643	0.100588	0.0794113	0.428821
				ST10-L2	77.7113	13.5567	3.08894	1.8198	1.39501	1.19572	0.634571	0.115377	0.0839102	0.398574
				ST10-L3	82.9909	8.77054	2.14391	1.94374	1.44859	1.33797	0.747998	0.0895491	0.136957	0.389802
				ST20-L1	79.3089	11.2133	3.61232	2.00742	1.28601	1.171	0.78415	0.104553	0.109781	0.40253
				ST20-L2	87.0989	6.0205	1.60169	1.41113	1.25148	1.29783	0.705567	0.133903	0.128753	0.350209
				ST20-L3	82.2256	9.9595	2.49247	1.6928	1.36047	1.06449	0.695815	0.135009	0.0675044	0.306366
			T	T0-T1	85.2995	7.79336	1.09472	1.88187	1.42835	1.29802	0.735026	0.114685	0.0886201	0.26586
				T0-T2	79.7702	12.01	2.50078	1.7833	1.26339	1.38817	0.634293	0.129978	0.0779869	0.441926
				T0-T3	83.2277	9.40162	1.97382	1.76086	1.16352	1.14274	0.727197	0.10908	0.114274	0.379181
				T5-T1	74.0669	14.402	6.25359	1.69129	1.31545	1.10143	0.542882	0.0678603	0.140941	0.417602
				T5-T2	76.8075	14.5801	2.98905	1.71622	1.43453	1.28847	0.66771	0.0834637	0.0678143	0.365154
				T5-T3	75.0843	14.9083	4.03141	2.06577	1.28583	1.31218	0.721965	0.131745	0.126476	0.331998
				ST10-T1	80.8939	10.3937	2.90413	1.95014	1.32293	1.21752	0.685184	0.16339	0.0737891	0.395299
				ST10-T2	75.7107	14.9166	3.6295	1.9144	1.37942	1.16962	0.603168	0.120634	0.115389	0.440575
				ST10-T3	81.0445	10.4654	2.53297	2.03784	1.37593	1.22479	0.760932	0.114661	0.109449	0.333559
				ST20-T1	76.8364	13.1273	4.19672	1.95356	1.41119	1.13738	0.700332	0.115844	0.0947817	0.426518
				ST20-T2	76.3998	13.911	3.44609	2.07399	1.26128	1.43015	0.823262	0.100269	0.126656	0.427463
				ST20-T3	76.7118	12.3764	4.85432	2.10284	1.32343	1.27635	0.737563	0.125543	0.0836951	0.408014
				Average	80.6261	10.9693	2.68559	1.86534	1.33561	1.23039	0.685919	0.113345	0.102066	0.386325
			Note: T0, day 0. T5, day 5 during treatment. ST10, day 5 after stopped treatment. ST20, day 15 after stopped treatment. C, the control group. L, the low dose group. T, the therapeutic dose group. Others mean the percentage of each taxonomical phylum less than 0.1%.

## Sheet: Table S6
			Table S6. Changes in taxonomic genera over time in the therapeutic dose group and in the control group (%).
			Groups	Samples	genera
					Escherichia/Shigella	Unassigned	Others	Klebsiella	Lactobacillus	Bacteroides	Phascolarctobacterium	Faecalibacterium	Comamonas	Pseudomonas
			C	T0-C1	65.3066	20.407	4.74824	5.70832	0.89747	0.86094	0.43308	0.66267	0.18262	0.79311
				T0-C2	68.1554	19.1046	4.64934	4.14204	1.82522	0.56482	0.89953	0.38178	0.16736	0.10983
				T0-C3	70.0611	18.0089	4.47761	2.72595	1.37334	0.7359	0.72036	0.77218	0.42496	0.69963
				T5-C1	61.2077	21.3951	6.44977	3.03488	3.4305	1.8532	1.29099	0.93701	0.1874	0.21343
				T5-C2	65.3615	20.2558	5.15792	3.10624	2.75124	0.80397	1.17463	0.71	0.57426	0.10441
				T5-C3	63.0358	20.6094	4.76166	4.47418	2.45139	0.94606	1.636	0.81539	0.84152	0.4286
				ST10-C1	62.9371	21.4428	5.52347	4.52063	1.26011	1.08159	1.51213	0.78232	0.33078	0.60905
				ST10-C2	57.8615	21.2025	4.76912	6.30485	1.48349	0.60071	0.48579	0.52758	3.55203	3.21249
				ST10-C3	58.8455	23.5214	5.0583	5.51003	1.00326	0.8877	1.04003	0.45173	1.74913	1.93298
				ST20-C1	57.083	22.2228	6.80557	6.20354	1.29829	0.78002	0.86902	0.43451	1.76421	2.539
				ST20-C2	70.0192	18.002	4.74908	3.76508	1.11347	0.94774	0.46092	0.42985	0.20198	0.31074
				ST20-C3	62.9981	21.7348	5.57062	4.32923	1.36136	1.05884	1.12664	0.45379	0.49551	0.87106
			T	T0-T1	72.9292	16.7231	4.32675	2.18944	2.1738	0.42225	0.47438	0.54736	0.08862	0.12511
				T0-T2	67.6198	20.417	5.90621	2.21483	1.03463	0.63429	0.90465	1.05022	0.11958	0.09878
				T0-T3	70.0758	17.8527	4.19697	3.06462	1.55828	0.96613	0.9921	0.65967	0.40515	0.22855
				T5-T1	64.8849	19.1157	6.06567	1.26847	1.044	4.80764	1.16407	1.32589	0.14094	0.1827
				T5-T2	66.1398	20.9025	5.40428	1.94053	0.17736	2.26917	0.51643	2.51956	0.07825	0.05216
				T5-T3	62.6317	21.0687	6.1973	1.81282	2.38196	1.97091	1.82863	0.92749	0.45847	0.72196
				ST10-T1	58.3513	22.7797	6.01908	7.04686	1.73404	1.29131	0.79587	0.65356	0.27407	1.05413
				ST10-T2	64.4183	21.8189	6.42505	2.2291	0.36715	2.11371	0.5717	1.70461	0.21504	0.13637
				ST10-T3	67.061	21.0455	4.98254	2.90822	0.40131	1.57398	0.74008	1.06322	0.1303	0.09381
				ST20-T1	54.9734	23.5691	7.66679	5.14981	2.50118	2.12732	1.35854	0.73193	1.10052	0.82144
				ST20-T2	64.167	21.6951	6.79719	1.73624	0.98686	1.57792	0.9763	0.71244	0.63856	0.71244
				ST20-T3	55.6834	24.575	6.66423	7.60056	0.57017	1.96684	0.99388	0.51263	0.82649	0.60679
				Average	63.8253	20.8113	5.5572	3.87444	1.46583	1.36846	0.956906	0.823641	0.622823	0.694107
			Note: T0: day 0, T5: day 5 during treatment, ST10: day 5 after stopped treatment, ST20: day 15 after stopped treatment. C: the control group, T: the therapeutic dose group. Others mean the percentage of each taxonomical genus less than 0.5%.

## Sheet: Table S7
				Table S7. Average percentages of bacterial hosts carrying antibiotic resistance genes (%).
				Hosts	Antibiotic resistance genes
					multidrug	unclassified	tetracycline	aminoglycoside	macrolide lincosamide streptogramin	Beta lactam	bacitracin	sulfonamide	fosmidomycin	polymyxin	kasugamycin	chloramphenicol	vancomycin	fosfomycin
				Escherichia	84.9895	75.8643	95.1246	79.9596	75.6612	79.1658	67.3837	80.0274	85.3627	79.9737	85.2829	99.1748	0	0
				Klebsiella	9.80251	17.2211	0.62952	9.65657	13.3539	7.27868	11.1908	9.78062	14.4835	12.541	14.7171	0	0	53.3333
				Shigella	4.28911	6.30568	0	0	8.11293	0	20.4476	1.07404	0	7.18976	0	0	0	0
				Salmonella	0.0795465	0	0.616126	10.2222	0	12.0016	0	9.11792	0	0	0	0.051573	0	0
				Proteus	0.293499	0.49857	0.321457	0	0.389421	0	0	0	0	0.22981	0	0.773595	0	0
				Pseudomonas	0.250526	0	0	0.121212	0	0	0.847458	0	0	0.0328299	0	0	0	0
				Enterobacter	0.180123	0.102166	0	0	0	0.265794	0.108648	0	0.153807	0.0328299	0	0	0	46.6667
				Bacteroides	0	0	0.669703	0	1.42788	1.06318	0	0	0	0	0	0	0	0
				Acinetobacter	0.106062	0.00817327	0.468792	0.040404	0.0162259	0.224903	0	0	0	0	0	0	0	0
				Bifidobacterium	0	0	2.16984	0	0	0	0	0	0	0	0	0	0	0
				Enterococcus	0.00914328	0	0	0	1.03846	0	0.0217297	0	0	0	0	0	100	0

## Sheet: Table S8
			Table S8. Variations of predominant ARGs carried by bacterial hosts over time in the therapeutic group. (coverage and percentage)
					multidrug				tetracycline				aminoglycoside
			T0-T		Escherichia	2611.86	0.535159		Bacteroides	0.891514	0.000183649		Escherichia	202.317	0.0415118
					Shigella	168.727	0.0345898		Klebsiella	0.75984	0.000159599
					Klebsiella	51.0382	0.0106626		Proteus	0.170971	3.51135e-05
					Proteus	2.29152	0.000466455
					Pseudomonas	0.375505	7.629e-05
					Enterococcus	0.0463723	9.6914e-06
			T5-T		Escherichia	2270.94	0.528393		Bifidobacterium	53.9481	0.0132056		Salmonella	253.007	0.0593076
					Klebsiella	93.1656	0.0229558		Bacteroides	9.0796	0.0022363		Escherichia	205.132	0.048775
					Shigella	54.8501	0.0127723		Campylobacter	5.2037	0.00128637		Staphylococcus	12.3149	0.00300927
					Proteus	4.23269	0.000994256		Klebsiella	3.44176	0.000874287		Clostridioides	6.40281	0.00158351
									Alistipes	2.14999	0.000535934		Lachnoclostridium	1.16774	0.000284265
									Proteus	0.349434	8.07174e-05
			ST10-T		Escherichia	2163.22	0.472666		Clostridium	12.352	0.00273773		Escherichia	332.414	0.072295
					Klebsiella	379.552	0.0822675		Campylobacter	2.13867	0.00047596		Clostridioides	2.39001	0.000526882
					Shigella	159.609	0.0348111		Lactobacillus	1.79866	0.000391404
					Salmonella	29.1404	0.00636261		Klebsiella	1.24449	0.000280135
					Enterobacter	10.4278	0.00218966		Proteus	0.29222	6.37682e-05
					Pseudomonas	5.11386	0.00108376
					Proteus	4.72487	0.00102615
					Comamonas	0.170142	3.7528e-05
			ST20-T		Escherichia	2228.18	0.524527		Streptococcus	4.17871	0.00101332		Klebsiella	238.939	0.056351
					Klebsiella	210.722	0.050635		Alistipes	3.63627	0.000860778		Escherichia	29.5793	0.00709821
					Shigella	63.9266	0.0151945		Bacteroides	2.72073	0.000654711		Clostridioides	2.92177	0.000705416
					Proteus	13.4295	0.00328366		Acinetobacter	2.51396	0.00057989		Lachnoclostridium	0.719752	0.000169646
					Pseudomonas	9.35792	0.00215516		Klebsiella	2.31932	0.000532405
					Acinetobacter	5.50482	0.00126734		Proteus	1.09865	0.000268689
					Citrobacter	3.52417	0.000883734
					Enterobacter	1.99138	0.000492755
					Leclercia	0.935035	0.00021531

## Sheet: Table S9
						Table S9. Details of bacterial hosts and their harboring ARGs in the control group and in the therapeutic dose group on T5. (coverage and percentage)
				T5-C		Escherichia			Klebsiella			Shigella
						aminoglycoside	159.661	0.0284243	bacitracin	12.7909	0.00225573	bacitracin	77.9622	0.0138741
						bacitracin	119.305	0.0211959	Beta lactam	10.9375	0.00191979	macrolide	166.565	0.0295988
						Beta lactam	199.245	0.0354526	kasugamycin	13.0851	0.00230946	bacitracin-bacA	77.9622	0.0138741
						chloramphenicol	99.253	0.0176445	macrolide	21.541	0.00380256	macrolide-lincosamide-streptogramin-macA	103.071	0.0183103
						fosmidomycin	190.813	0.0338848	multidrug	265.51	0.0469242	macrolide-lincosamide-streptogramin-macB	63.4945	0.0112885
						macrolide	28.8371	0.0051025	polymyxin	4.53473	0.000802116
						multidrug	3046.69	0.541161	tetracycline	2.22335	0.000384364
						polymyxin	126.574	0.0225281	unclassified	105.33	0.018623
						sulfonamide	145.119	0.0258489	bacitracin-bacA	12.7909	0.00225573
						tetracycline	279.989	0.0491732	Beta lactam-lactam-SHV-27	10.9375	0.00191979
						unclassified	534.683	0.0950235	kasugamycin-kasugamycin resistance protein ksgA	13.0851	0.00230946
						aminoglycoside-aac(3)-II	32.318	0.00568347	macrolide-lincosamide-streptogramin-macA	10.8131	0.00191001
						aminoglycoside-aadA	127.343	0.0227409	macrolide-lincosamide-streptogramin-macB	10.728	0.00189254
						bacitracin-bacA	119.305	0.0211959	multidrug-acrA	9.84642	0.00174374
						Beta lactam-lactam-class C Beta lactam-lactamase	148.679	0.0264627	multidrug-acrB	47.2637	0.00835913
						Beta lactam-lactam-CMY-2	50.5652	0.00898987	multidrug-acrF	14.4638	0.00255482
						chloramphenicol-chloramphenicol exporter	99.253	0.0176445	multidrug-bicyclomycin-multidrug_efflux_protein_bcr	11.8867	0.00209864
						fosmidomycin-rosA	91.292	0.0162366	multidrug-emrA	8.87226	0.00156454
						fosmidomycin-rosB	99.5205	0.0176483	multidrug-emrB	13.3907	0.00236783
						macrolide-lincosamide-streptogramin-macA	13.9693	0.00246805	multidrug-mdfA	11.6219	0.00204637
						macrolide-lincosamide-streptogramin-macB	14.8678	0.00263445	multidrug-mdtB	11.553	0.00204164
						multidrug-acrA	141.2	0.0251101	multidrug-mdtC	25.4406	0.00449248
						multidrug-acrB	420.642	0.0747087	multidrug-mdtE	11.7328	0.00207243
						multidrug-bicyclomycin-multidrug_efflux_protein_bcr	110.203	0.0195877	multidrug-mdtG	10.0563	0.00177441
						multidrug-emrA	249.061	0.0442304	multidrug-mdtH	10.9548	0.00193752
						multidrug-emrB	128.273	0.022747	multidrug-mdtK	10.315	0.00182409
						multidrug-emrD	162.602	0.028889	multidrug-mdtM	0.47	8.26711e-05
						multidrug-emrE	37.8234	0.00673892	multidrug-mexX	14.2578	0.00252266
						multidrug-mdtA	57.8312	0.010272	multidrug-omp36	10.3326	0.00183311
						multidrug-mdtB	73.4129	0.0130137	multidrug-ompF	13.6055	0.0024004
						multidrug-mdtC	133.922	0.0237915	multidrug-ompR	14.8659	0.00263061
						multidrug-mdtD	124.64	0.0221277	multidrug-TolC	14.5802	0.0025771
						multidrug-mdtE	108.198	0.0192265	polymyxin-arnA	4.53473	0.000802116
						multidrug-mdtF	106.328	0.0188877	tetracycline-tetD	2.22335	0.000384364
						multidrug-mdtG	77.0926	0.0136656	unclassified-bacterial regulatory protein LuxR	12.0521	0.0021409
						multidrug-mdtH	15.2688	0.0027026	unclassified-cAMP-regulatory protein	11.2666	0.00199923
						multidrug-mdtK	91.6727	0.0162752	unclassified-cob(I)alamin adenolsyltransferase	10.189	0.00179721
						multidrug-mdtL	69.3798	0.0123132	unclassified-DNA-binding_protein_H-NS	6.22816	0.00110636
						multidrug-mdtM	123.436	0.0219481	unclassified-histidine kinase	42.3784	0.00748525
						multidrug-mdtN	21.4361	0.00379304	unclassified-sdiA	8.97193	0.00158252
						multidrug-mdtO	157.347	0.0280051	unclassified-transcriptional regulatory protein CpxR cpxR	14.2439	0.00251151
						multidrug-mdtP	156.428	0.0277811
						multidrug-mexE	19.0476	0.00337152
						multidrug-mexX	19.9088	0.00352755
						multidrug-multidrug_transporter	14.3081	0.00253992
						multidrug-omp36	60.9785	0.0108391
						multidrug-ompF	224.105	0.0398353
						multidrug-ompR	32.5604	0.00576393
						multidrug-TolC	109.582	0.0194691
						polymyxin-arnA	126.574	0.0225281
						sulfonamide-sul1	97.2789	0.0172623
						sulfonamide-sul3	47.8397	0.00858657
						tetracycline-tetA	279.989	0.0491732
						unclassified-16S rRNA methylase	0.202398	3.6772e-05
						unclassified-cAMP-regulatory protein	101.267	0.0179928
						unclassified-cob(I)alamin adenolsyltransferase	32.5648	0.00580434
						unclassified-DNA-binding_protein_H-NS	9.50084	0.00167904
						unclassified-histidine kinase	223.57	0.0397262
						unclassified-sdiA	12.6718	0.00225973
						unclassified-transcriptional regulatory protein CpxR cpxR	154.907	0.0275246
						Escherichia			Salmonella			Klebsiella			Bifidobacterium			Shigella
				T5-T		aminoglycoside	205.132	0.048775	aminoglycoside	253.007	0.0593076	bacitracin	4.06661	0.000997696	tetracycline	53.9481	0.0132056	multidrug	54.8501	0.0127723
						bacitracin	57.3738	0.0134461	sulfonamide	132.856	0.031337	Beta lactam	6.25052	0.00157282	tetracycline-tetW	53.9481	0.0132056	multidrug-emrA	54.8501	0.0127723
						Beta lactam	37.9994	0.00911751	aminoglycoside-aph(3')-I	131.131	0.030749	kasugamycin	3.67393	0.000906788
						chloramphenicol	98.2772	0.0232104	aminoglycoside-aph(6)-I	121.876	0.0285586	macrolide	6.3723	0.00156513
						fosmidomycin	27.1427	0.0064946	sulfonamide-sul2	132.856	0.031337	multidrug	93.1656	0.0229558
						kasugamycin	141.095	0.0329009				polymyxin	4.03898	0.000998165
						macrolide	77.6277	0.0185044				tetracycline	3.44176	0.000874287
						multidrug	2270.94	0.528393				unclassified	33.3484	0.00822644
						polymyxin	63.1758	0.0146801				bacitracin-bacA	4.06661	0.000997696
						sulfonamide	54.8541	0.0130438				Beta lactam-lactam-SHV-2	6.25052	0.00157282
						unclassified	512.89	0.120112				kasugamycin-kasugamycin resistance protein ksgA	3.67393	0.000906788
						aminoglycoside-aac(3)-II	14.6954	0.00365602				macrolide-lincosamide-streptogramin-macA	3.06862	0.000754147
						aminoglycoside-aadA	190.436	0.0451189				macrolide-lincosamide-streptogramin-macB	3.30368	0.000810986
						bacitracin-bacA	57.3738	0.0134461				multidrug-acrA	3.70706	0.000920322
						Beta lactam-lactam-class C Beta lactam-lactamase	37.9994	0.00911751				multidrug-acrB	12.5198	0.00307299
						chloramphenicol-cmlA	98.2772	0.0232104				multidrug-bicyclomycin-multidrug_efflux_protein_bcr	3.8204	0.000941611
						fosmidomycin-rosB	27.1427	0.0064946				multidrug-emrA	3.57516	0.000885265
						kasugamycin-kasugamycin resistance protein ksgA	141.095	0.0329009				multidrug-emrB	4.1035	0.00100991
						macrolide-lincosamide-streptogramin-macA	12.6392	0.00309899				multidrug-emrD	5.44869	0.00134843
						macrolide-lincosamide-streptogramin-macB	64.9884	0.0154054				multidrug-mdfA	3.39319	0.000843726
						multidrug-acrA	92.4838	0.0211367				multidrug-mdtB	4.9966	0.00122116
						multidrug-acrB	298.36	0.0692557				multidrug-mdtC	3.75123	0.000928721
						multidrug-acrF	85.3007	0.0197267				multidrug-mdtE	2.72606	0.000671416
						multidrug-bicyclomycin-multidrug_efflux_protein_bcr	22.9962	0.00546888				multidrug-mdtG	3.04261	0.000747845
						multidrug-emrA	53.2563	0.0122573				multidrug-mdtH	3.15781	0.000781508
						multidrug-emrB	159.95	0.0371311				multidrug-mdtK	13.2978	0.00325689
						multidrug-emrD	112.969	0.0264807				multidrug-mexX	6.67271	0.00164725
						multidrug-emrE	26.4674	0.0062304				multidrug-omp36	2.86659	0.000711343
						multidrug-emrK	73.2716	0.0168832				multidrug-ompF	3.81566	0.000937885
						multidrug-mdfA	70.8136	0.0161547				multidrug-ompR	8.25507	0.00204188
						multidrug-mdtA	53.061	0.012635				multidrug-TolC	4.01576	0.000987673
						multidrug-mdtB	89.4067	0.0212363				polymyxin-arnA	4.03898	0.000998165
						multidrug-mdtC	28.4817	0.00650358				tetracycline-tetD	3.44176	0.000874287
						multidrug-mdtD	34.3216	0.00784805				unclassified-bacterial regulatory protein LuxR	3.99023	0.000991949
						multidrug-mdtE	16.3679	0.00399513				unclassified-cob(I)alamin adenolsyltransferase	2.73782	0.000668556
						multidrug-mdtF	123.432	0.0287877				unclassified-DNA-binding_protein_H-NS	2.13119	0.000521911
						multidrug-mdtG	96.5794	0.0224359				unclassified-histidine kinase	16.6876	0.00411901
						multidrug-mdtH	42.6368	0.00987133				unclassified-sdiA	2.89158	0.000717019
						multidrug-mdtK	87.8051	0.0203016				unclassified-transcriptional regulatory protein CpxR cpxR	4.90995	0.00120799
						multidrug-mdtN	53.2867	0.0123963
						multidrug-mdtO	186.465	0.0432792
						multidrug-mdtP	195.18	0.0453616
						multidrug-mexE	17.7782	0.00430829
						multidrug-mexX	17.504	0.00426064
						multidrug-multidrug_transporter	12.0028	0.0029249
						multidrug-omp36	55.6582	0.012827
						multidrug-ompF	39.2619	0.00914205
						multidrug-ompR	46.5992	0.0109909
						multidrug-TolC	79.2393	0.018562
						polymyxin-arnA	60.5296	0.0140735
						polymyxin-mcr-1	2.64616	0.000606557
						sulfonamide-sul3	54.8541	0.0130438
						unclassified-16S rRNA methylase	0.826938	0.00020359
						unclassified-cAMP-regulatory protein	15.2728	0.003701
						unclassified-cob(I)alamin adenolsyltransferase	34.0954	0.00796604
						unclassified-DNA-binding transcriptional regulator gadX	80.3436	0.0187024
						unclassified-DNA-binding_protein_H-NS	7.32002	0.00178172
						unclassified-histidine kinase	216.648	0.0508209
						unclassified-sdiA	8.8913	0.00217264
						unclassified-transcriptional regulatory protein CpxR cpxR	149.492	0.0347637

[truncated: 1 more sheets: Table S10]
